# Supplementary material for: The impact of short-term exposure to near shore stressors on the early life stages of the reef building coral Montipora capitata
Source: PeerJ. 2020 Jul 3;8:e9415. doi: 10.7717/peerj.9415 (PMC7337034; doi:10.7717/peerj.9415)
Supplement: Table S1 [file peerj-08-9415-s001.xlsx]

## Sheet: Raw Data
Cross ID	Treatment	Date	# eggs	# fert eggs	# normal larvae	settlement
1	Control	2015-07-15	27	22	2	0
2	Control	2015-07-15	25	4	0	0
3	Control	2015-07-15	36	15	0	0
4	Control	2015-07-15	24	21	0	0
5	Control	2015-07-15	22	0	0	0
6	Control	2015-07-15	17	10	0	0
7	Control	2015-07-16	17	15	13	0
8	Control	2015-07-16	13	13	8	0
9	Control	2015-07-16	14	13	13	3
10	Control	2015-07-16	11	8	0	0
11	Control	2015-07-16	20	15	11	3
13	Control	2015-07-16	14	14	13	4
15	Control	2015-07-16	21	16	15	1
16	Control	2015-07-16	13	11	9	2
17	Control	2015-07-16	16	13	11	6
18	Control	2015-07-16	20	19	18	4
19	Control	2015-07-16	21	21	11	1
20	Control	2015-07-16	15	0	0	0
21	Control	2015-07-16	19	4	11	7
22	Control	2015-07-17	18	14	12	4
23	Control	2015-07-17	16	13	9	3
24	Control	2015-07-17	11	0	0	0
25	Control	2015-07-17	19	1	0	0
26	Control	2015-07-17	13	13	5	2
27	Control	2015-07-17	18	17	14	1
28	Control	2015-07-17	17	11	12	7
29	Control	2015-07-17	15	10	3	3
30	Control	2015-07-17	19	16	11	5
31	Control	2015-07-17	17	13	16	12
32	Control	2015-07-17	17	9	6	5
33	Control	2015-07-17	19	18	19	10
1	100 mg/L	2015-07-15	26	9	6	0
2	100 mg/L	2015-07-15	21	20	15	8
3	100 mg/L	2015-07-15	30	15	7	1
4	100 mg/L	2015-07-15	12	0	0	0
5	100 mg/L	2015-07-15	10	0	0	0
6	100 mg/L	2015-07-15	14	13	10	8
7	100 mg/L	2015-07-16	13	11	0	0
8	100 mg/L	2015-07-16	15	14	0	0
9	100 mg/L	2015-07-16	14	13	0	0
11	100 mg/L	2015-07-16	45	30	0	0
14	100 mg/L	2015-07-16	18	18	0	0
15	100 mg/L	2015-07-16	20	17	0	0
16	100 mg/L	2015-07-16	15	13	0	0
17	100 mg/L	2015-07-16	18	17	0	0
18	100 mg/L	2015-07-16	23	21	0	0
19	100 mg/L	2015-07-16	14	0	0	0
20	100 mg/L	2015-07-16	14	10	0	0
21	100 mg/L	2015-07-16	22	10	0	0
22	100 mg/L	2015-07-17	20	18	0	0
23	100 mg/L	2015-07-17	15	15	0	0
25	100 mg/L	2015-07-17	15	0	0	0
26	100 mg/L	2015-07-17	17	15	2	1
27	100 mg/L	2015-07-17	17	16	0	0
28	100 mg/L	2015-07-17	16	10	0	0
29	100 mg/L	2015-07-17	16	8	0	0
30	100 mg/L	2015-07-17	13	13	0	0
31	100 mg/L	2015-07-17	20	13	0	0
33	100 mg/L	2015-07-17	23	21	0	0
1	200 mg/L	2015-07-15	29	24	2	0
2	200 mg/L	2015-07-15	21	19	0	0
3	200 mg/L	2015-07-15	24	13	0	0
4	200 mg/L	2015-07-15	18	15	0	0
6	200 mg/L	2015-07-15	18	14	2	0
8	200 mg/L	2015-07-16	15	9	4	0
9	200 mg/L	2015-07-16	12	11	5	1
10	200 mg/L	2015-07-16	15	13	2	7
11	200 mg/L	2015-07-16	15	10	8	1
12	200 mg/L	2015-07-16	23	22	12	0
13	200 mg/L	2015-07-16	13	12	5	2
14	200 mg/L	2015-07-16	16	15	14	2
15	200 mg/L	2015-07-16	21	21	17	5
16	200 mg/L	2015-07-16	17	13	7	0
17	200 mg/L	2015-07-16	21	21	16	12
18	200 mg/L	2015-07-16	13	7	0	0
20	200 mg/L	2015-07-16	19	15	6	3
21	200 mg/L	2015-07-16	23	20	10	4
22	200 mg/L	2015-07-17	15	14	0	0
23	200 mg/L	2015-07-17	23	23	0	0
24	200 mg/L	2015-07-17	22	18	0	0
25	200 mg/L	2015-07-17	18	1	0	0
26	200 mg/L	2015-07-17	19	13	0	0
27	200 mg/L	2015-07-17	14	9	0	0
28	200 mg/L	2015-07-17	13	9	0	0
29	200 mg/L	2015-07-17	17	9	0	0
30	200 mg/L	2015-07-17	19	14	5	0
31	200 mg/L	2015-07-17	13	5	0	0
32	200 mg/L	2015-07-17	13	15	0	0
33	200 mg/L	2015-07-17	20	20	0	0
1	28 ppt	2015-07-15	31	1	0	0
2	28 ppt	2015-07-15	20	4	0	0
3	28 ppt	2015-07-15	25	1	0	0
4	28 ppt	2015-07-15	27	12	0	0
6	28 ppt	2015-07-15	17	5	0	0
7	28 ppt	2015-07-16	15	9	0	0
8	28 ppt	2015-07-16	18	11	0	0
9	28 ppt	2015-07-16	20	13	0	0
10	28 ppt	2015-07-16	15	8	0	0
11	28 ppt	2015-07-16	12	6	0	0
12	28 ppt	2015-07-16	13	10	0	0
13	28 ppt	2015-07-16	16	13	0	0
14	28 ppt	2015-07-16	16	0	0	0
15	28 ppt	2015-07-16	17	2	0	0
16	28 ppt	2015-07-16	21	11	0	0
17	28 ppt	2015-07-16	18	14	0	0
18	28 ppt	2015-07-16	19	16	0	0
19	28 ppt	2015-07-16	23	2	0	0
20	28 ppt	2015-07-16	18	3	0	0
21	28 ppt	2015-07-16	17	0	0	0
22	28 ppt	2015-07-17	20	16	0	0
23	28 ppt	2015-07-17	13	10	0	0
24	28 ppt	2015-07-17	20	10	0	0
25	28 ppt	2015-07-17	14	2	0	0
26	28 ppt	2015-07-17	18	17	0	0
28	28 ppt	2015-07-17	21	10	0	0
29	28 ppt	2015-07-17	13	15	0	0
30	28 ppt	2015-07-17	20	15	5	0
31	28 ppt	2015-07-17	14	13	0	0
32	28 ppt	2015-07-17	15	14	0	0
33	28 ppt	2015-07-17	14	11	0	0
1	31 C	2015-07-15	23	14	0	0
3	31 C	2015-07-15	20	9	0	0
4	31 C	2015-07-15	32	29	0	0
5	31 C	2015-07-15	19	14	0	0
6	31 C	2015-07-15	24	16	0	0
7	31 C	2015-07-16	18	15	0	0
8	31 C	2015-07-16	16	8	6	2
9	31 C	2015-07-16	20	19	17	15
10	31 C	2015-07-16	16	7	6	2
11	31 C	2015-07-16	15	13	5	3
12	31 C	2015-07-16	14	6	0	0
13	31 C	2015-07-16	13	9	12	1
14	31 C	2015-07-16	15	14	6	0
15	31 C	2015-07-16	19	18	14	5
16	31 C	2015-07-16	17	16	5	8
17	31 C	2015-07-16	18	15	0	0
18	31 C	2015-07-16	21	14	10	0
19	31 C	2015-07-16	13	7	2	0
20	31 C	2015-07-16	17	11	5	1
21	31 C	2015-07-16	18	11	5	0
22	31 C	2015-07-17	12	4	0	0
23	31 C	2015-07-17	26	0	0	0
24	31 C	2015-07-17	11	0	0	0
25	31 C	2015-07-17	16	0	0	0
26	31 C	2015-07-17	20	0	0	0
27	31 C	2015-07-17	19	0	0	0
29	31 C	2015-07-17	19	0	0	0
30	31 C	2015-07-17	24	0	0	0
33	31 C	2015-07-17	14	0	0	0
